# Supplementary material for: Focal Point Evaluation of Energies for Tautomers and Isomers for 3-hydroxy-2-butenamide: Evaluation of Competing Internal Hydrogen Bonds of Types -OH…O=, -OH…N, -NH…O=, and CH…X (X=O and N)
Source: Molecules. 2021 Apr 30;26(9):2623. doi: 10.3390/molecules26092623 (PMC8124485; doi:10.3390/molecules26092623)
Supplement: Supplementary file 1 [file molecules-26-02623-s001.zip]

Archive with 2 entries (2 files):
- SI-geometryandAIM.pdf
- SupplementaryData-EnergiesandAIM24March.xlsx
