# Supplementary material for: Focal Point Evaluation of Energies for Tautomers and Isomers for 3-hydroxy-2-butenamide: Evaluation of Competing Internal Hydrogen Bonds of Types -OH…O=, -OH…N, -NH…O=, and CH…X (X=O and N)
Source: Molecules. 2021 Apr 30;26(9):2623. doi: 10.3390/molecules26092623 (PMC8124485; doi:10.3390/molecules26092623)
Supplement: Supplementary file 1 [file molecules-26-02623-s001.zip › SupplementaryData-EnergiesandAIM24March.xlsx]

## Sheet: TWO
TWO
								Relative	0			0
				G+V	-0.0186			RHF/cc-pVDZ	-359.771		MP2/cc-pVDZ	-360.844	-1.07277	CCSD/cc-PVDZ	-360.843	-1.07149		Thermal G	-361.711
				rho	0.0615			RHF/cc-pVTZ	-359.878		MP2/cc-PVTZ	-361.209	-1.33098	CCSD/cc-pVTZ	-361.235	-1.35707		Thermal H	-361.671
				Laplacian	0.1158			RHF/cc-pVQZ	-359.904		MP2/cc-PVQZ	-361.329	-1.42444	CCSD/cc-pVQZ	-361.341	-1.4366		ZPE	0.110731
				G	0.0475			Extrapolated	-359.912			Extrapolated	-1.49265		-361.407	-1.49464	0	G4	-361.679
				V	-0.0661							-361.405				X-increment		E-el	-361.79		0
				q(H)	0.6652			RHF/cc-pV5Z	-359.91			-361.372	-1.46135			-0.0580369
																-1.50931	LandJ
															-361.422
																-0.072711	Z-Increment
						REVERTS TO TWO										-20.3602	value of "a"
																1.07875	sum of inverse l^4
																1.08232	pi^4/90
			reverts to structure TWO												0

## Sheet: THREE
					G+V	0.0029	>0 electrostatic			57.8269			65.7182
					rho	0.011	SOUTHWEST		RHF/cc-pVDZ	-359.747		MP2/cc-pVDZ	-360.818	-1.07099	CCSD/cc-PVDZ	-360.862	-1.11524		Thermal G	-361.688
					Lagrangian	0.0564			RHF/cc-pVTZ	-359.855		MP2/cc-PVTZ	-361.184	-1.32818	CCSD/cc-pVTZ	-361.211	-1.35558		Thermal H	-361.647
					G	0.011			RHF/cc-pVQZ	-359.882		MP2/cc-PVQZ	-361.303	-1.42152	CCSD/cc-pVQZ	-361.317	-1.43507		ZPE	0.110494
					V	-0.0081			Extrapolated	-359.89			Extrapolated	-1.48964		-361.383	-1.49307	61.9306	G4	-361.656
					q(H)	0.5876							-361.38			E(el) extr	X-increment		E-el	-361.766		61.9294
																	-0.0580029
																	-1.50774	LandJ
																-361.398
																	-0.0726684	Z-Increment
																	-20.3483	value of "a"
																	1.07875	sum of inverse l^4
																E(rel) w Zeta-X	1.08232	pi^4/90
																61.9532

## Sheet: FOUR
FOUR
					G+V	0.0039	>0 electrostatic			E(Rel) HF limit		E(Rel) MP2 limit			E(Rel) CCSD limit
					rho	0.0218				41.8742			46.2132		42.3836
					Laplacian	0.0974	WEST		RHF/cc-pVDZ	-359.755		MP2/cc-pVDZ	-360.823	-1.0681	CCSD/cc-PVDZ	-360.868	-1.11337		Thermal G	-361.695
					G	0.0206			RHF/cc-pVTZ	-359.861		MP2/cc-PVTZ	-361.19	-1.32898	CCSD/cc-pVTZ	-361.218	-1.35672		Thermal H	-361.655
					V	-0.0167			RHF/cc-pVQZ	-359.888		MP2/cc-PVQZ	-361.31	-1.42264	CCSD/cc-pVQZ	-361.324	-1.43634		ZPE	0.110083
					Q(H)	0.4485			Extrapolated	-359.896			Extrapolated Ec	-1.49099		-361.391	-1.49444	42.3836	G4	-361.663
													Extrapolated MP2	-361.387
																Zeta=Extrapolated	-1.50913
																-361.405
																	-0.0727902	Increment
																	-20.3824	value of "a"
																	1.07875	sum of inverse l^4
																E(rel) w Zeta-X	1.08232	pi^4/90
																42.3416

## Sheet: FIVE
FIVE
				G+V	-0.0022	<0 covalent			41.3183			39.8294
				rho	0.0324			RHF/cc-pVDZ	-359.759		MP2/cc-pVDZ	-360.83	-1.07094	CCSD/cc-PVDZ	-360.875	-1.11635		Thermal G	-361.695		38.956
				Laplacian	0.087			RHF/cc-pVTZ	-359.862		MP2/cc-PVTZ	-361.195	-1.33212	CCSD/cc-pVTZ	-361.221	-1.3589		Thermal H	-361.655
				G	0.024			RHF/cc-pVQZ	-359.888		MP2/cc-PVQZ	-361.313	-1.42525	CCSD/cc-pVQZ	-361.326	-1.43808		ZPE	0.111602
				V	-0.0262			Extrapolated	-359.897			Extrapolated	-1.49321		-361.392	-1.49586	38.0957	G4	-361.664
				q(H)	0.3661							-361.39				X-increment		E-el	-361.775
															Z-extrap'n	-0.0577795
				aimall	0.6234			RHF/cc-pV5Z	-359.894		MP2/cc-pV5Z	-361.356				-1.51047	LandJ
															-361.407
																-0.0723885	Z-Increment
																-20.2699	value of "a"
																1.07875	sum of inverse l^4
																1.08232	pi^4/90
															38.2666

## Sheet: SIX
SIX
					G+V	0.003	>0 electrostatic
					rho	0.0202	NORTH			40.0666			47.2039		CCSD/cc-PVDZ	-360.873	-1.11618		Thermal G	-361.694		45.3401
					Laplacian	0.0782			RHF/cc-pVDZ	-359.756		MP2/cc-pVDZ	-360.826	-1.06974	CCSD/cc-pVTZ	-361.218	-1.35585		Thermal H	-361.653
					G	0.0165			RHF/cc-pVTZ	-359.862		MP2/cc-PVTZ	-361.19	-1.32806	CCSD/cc-pVQZ	-361.324	-1.43543		ZPE	0.110612
					V	-0.0135			RHF/cc-pVQZ	-359.888		MP2/cc-PVQZ	-361.31	-1.42164		-361.391	-1.49351	43.0221	G4	-361.662
					q(H)	0.1164			Extrapolated	-359.897			Extrapolated	-1.48993		E(el) extr	X-increment		E-el	-361.773
													-361.387				-0.0580752
																	-1.50819	LandJ
																-361.405
																	-0.072759	Z-Increment
																	-20.3737	value of "a"
																	1.07875	sum of inverse l^4
																	1.08232	pi^4/90
																42.9966

## Sheet: SEVEN
SEVEN
									41.3183			39.8294
				G+V	-0.0022	<0 covalent		RHF/cc-pVDZ	-359.759		MP2/cc-pVDZ	-360.83	-1.07094	CCSD/cc-PVDZ	-360.875	-1.11635		Thermal G	-361.695		38.956
				rho	0.0324			RHF/cc-pVTZ	-359.862		MP2/cc-PVTZ	-361.195	-1.33212	CCSD/cc-pVTZ	-361.221	-1.3589		Thermal H	-361.655
				Laplacian	0.087			RHF/cc-pVQZ	-359.888		MP2/cc-PVQZ	-361.313	-1.42525	CCSD/cc-pVQZ	-361.326	-1.43808		ZPE	0.111602
				G	0.024			Extrapolated	-359.897			Extrapolated	-1.49321		-361.392	-1.49586	38.0957	G4	-361.664
				V	-0.0262							-361.39				X-increment		E-el	-361.775
				q(H)	0.3661											-0.0577795
								RHF/cc-pV5Z	-359.894		MP2/cc-pV5Z	-361.356				-1.51047	LandJ
				aimall	0.6234										-361.407
																-0.0723885	Z-Increment
																-20.2699	value of "a"
																1.07875	sum of inverse l^4
																1.08232	pi^4/90
															38.2666

## Sheet: EIGHT
EIGHT
				G+V	0.003	>0 electrostatic
				rho	0.0133
				Laplacian	0.056				96.4547			105.706		CCSD/cc-PVDZ	-360.85	-1.11651		Thermal G	-361.674		101.576
				G	0.0111			RHF/cc-pVDZ	-359.733		MP2/cc-pVDZ	-360.804	-1.07105	CCSD/cc-pVTZ	-361.197	-1.35608		Thermal H	-361.632
				V	-0.0081			RHF/cc-pVTZ	-359.841		MP2/cc-PVTZ	-361.169	-1.32798	CCSD/cc-pVQZ	-361.302	-1.43524		ZPE	0.110134
				q(H)	0.5978			RHF/cc-pVQZ	-359.867		MP2/cc-PVQZ	-361.288	-1.42114		-361.369	-1.49301	100.732	G4	-361.641
								Extrapolated	-359.876			Extrapolated	-1.48912			X-increment		E-el	-361.751
												-361.365				-0.0577661
																-1.50761	LandJ
															-361.383
																-0.0723718	Z-Increment
																-20.2652	value of "a"
																1.07875	sum of inverse l^4
																1.08232	pi^4/90
															100.911

## Sheet: NINE
NINE
					G+V=H	0.0026	>0 electrostatic			89.9351			96.2174		CCSD/cc-PVDZ	-360.853	-1.11727		Thermal G	-361.676		92.1588
					rho	0.0114			RHF/cc-pVDZ	-359.736		MP2/cc-pVDZ	-360.808	-1.07177	CCSD/cc-pVTZ	-361.201	-1.35704		Thermal H	-361.636
					Laplacian	0.0532			RHF/cc-pVTZ	-359.844		MP2/cc-PVTZ	-361.172	-1.32893	CCSD/cc-pVQZ	-361.306	-1.43628		ZPE	0.110585
					G	0.0107			RHF/cc-pVQZ	-359.87		MP2/cc-PVQZ	-361.292	-1.4222		-361.372	-1.49411	91.3161	G4	-361.644
					V	-0.0081			Extrapolated	-359.878			Extrapolated	-1.49025		E(el) extr	X-increment		E-el	-361.755
					q(H)	0.014							-361.368				-0.0578255
																	-1.50873	LandJ
																-361.387
																	-0.0724461	Z-Increment
																	-20.286	value of "a"
																	1.07875	sum of inverse l^4
																	1.08232	pi^4/90
																91.4565

## Sheet: TEN
TEN
				G+V	0.0017	>0 electrostatic			100.901			101.572						Thermal G	-361.673		98.942
				rho	0.0153			RHF/cc-pVDZ	-359.73		MP2/cc-pVDZ	-360.804	-1.07371	CCSD/cc-PVDZ	-360.849	-1.11845		Thermal H	-361.633
				Laplacian	0.0557			RHF/cc-pVTZ	-359.839		MP2/cc-PVTZ	-361.17	-1.331	CCSD/cc-pVTZ	-361.198	-1.35843		ZPE	0.110688
				G	0.0121			RHF/cc-pVQZ	-359.865		MP2/cc-PVQZ	-361.29	-1.4243	CCSD/cc-pVQZ	-361.303	-1.43768		G4	-361.642
				V	-0.0104			Extrapolated	-359.874			Extrapolated	-1.49239		-361.369	-1.49552	98.6069	E-el	-361.752
				q(H)	0.4113							-361.366			E(el) extr	X-increment
																-0.0578336
																-1.51014	LandJ
						REF ZERO	-361.407								-361.384
																-0.0724563	Z-Increment
																-20.2889	value of "a"
																1.07875	sum of inverse l^4
								reDONE								1.08232	pi^4/90
																		Thermal G	-361.69		54.6157
								RHF/cc-pVDZ	-359.747		MP2/cc-pVDZ	-360.816	-1.06885	CCSD/cc-PVDZ	-360.863	-1.11526		Thermal H	-361.649
								RHF/cc-pVTZ	-359.854		MP2/cc-PVTZ	-361.184	-1.33032	CCSD/cc-pVTZ	-361.212	-1.35803		ZPE	0.111139
								RHF/cc-pVQZ	-359.88		MP2/cc-PVQZ	-361.304	-1.42371	CCSD/cc-pVQZ	-361.317	-1.43738		G4	-361.658
								Extrapolated	-359.888			Extrapolated	-1.49186		-361.384	-1.49528	60.8354	E-el	-361.769
															E(el) extr	X-increment
																-0.0579019
																-1.50992	LandJ
															-361.398
																-0.0725418	Z-Increment
																-20.3128	value of "a"
																1.07875	sum of inverse l^4
																1.08232	pi^4/90

## Sheet: ELEVEN
ELEVEN
					G+V	-0.0025	-0.0017
					rho	0.0404	0.0383			45.5289			47.2238
					Lagrangian	0.1253	0.1228		RHF/cc-pVDZ	-359.753		MP2/cc-pVDZ	-360.825	-1.07125	CCSD/cc-PVDZ	-360.868	-1.11436		Thermal G	-361.695
					G	0.0344	0.0325		RHF/cc-pVTZ	-359.86		MP2/cc-PVTZ	-361.191	-1.33007	CCSD/cc-pVTZ	-361.216	-1.35603		Thermal H	-361.653
					V	-0.0369	-0.0342		RHF/cc-pVQZ	-359.887		MP2/cc-PVQZ	-361.31	-1.42369	CCSD/cc-pVQZ	-361.322	-1.43568		ZPE	0.109709
					q(H)	0.332	0.5208		Extrapolated	-359.895			Extrapolated	-1.492		-361.389	-1.49381	47.6897	E at 0 kelvin	-361.662
													-361.387				X-increment		E-el	-361.772		48.4757
																	-0.0581279
																	-1.50851	LandJ
																-361.403
																	-0.072825	Z-Increment
																	-20.3921	value of "a"
																	1.07875	sum of inverse l^4
																E(rel) w Zeta-X	1.08232	pi^4/90
																47.6293

[truncated: 1 more sheets: ONE]
